# Supplementary material for: A Novel Isogenic Human Cell-Based System for MEN1 Syndrome Generated by CRISPR/Cas9 Genome Editing
Source: Int J Mol Sci. 2021 Nov 8;22(21):12054. doi: 10.3390/ijms222112054 (PMC8584395; doi:10.3390/ijms222112054)
Supplement: Supplementary file 1 [file ijms-22-12054-s001.zip]

Archive with 1 entries (1 files):
- ijms-1407823-supplementary.pdf
